# Supplementary material for: MicroRNAs Regulate Metabolic Phenotypes During Multicellular Tumor Spheroids Progression
Source: Front Oncol. 2020 Dec 4;10:582396. doi: 10.3389/fonc.2020.582396 (PMC7793838; doi:10.3389/fonc.2020.582396)
Supplement: Supplementary file 3 [file Table_1.xls]

## Sheet: Hoja1
Table S1. MCTS Diameter distribution across biological replicates
	N1			N2			N3
Days	Average Diameter	Standard deviation	Measured MCTS	Average Diameter	Standard deviation	Measured MCTS	Average Diameter	Standard deviation	Measured MCTS
4	126.87	11.977	44	131.006	21.2199	97	136.73	16.9847	116
7	170.349	19.443	46	152.172	19.7806	81	172.518	19.8736	100
11	214.119	25.2578	43	184.81	31.0358	64	213.887	29.7491	97
15	288.848	44.4802	24	219.371	32.0422	67	241.138	45.1924	109
17	346.606	47.9328	23	251.161	42.757	69	383.577	40.1923	91
19	380.369	38.0198	16	270.921	43.3514	48	391.268	41.0914	82
